# Supplementary material for: Antioxidant, Antibacterial and Dyeing Potential of Crude Pigment Extract of Gonatophragmium triuniae and Its Chemical Characterization
Source: Molecules. 2022 Jan 8;27(2):393. doi: 10.3390/molecules27020393 (PMC8779394; doi:10.3390/molecules27020393)
Supplement: Supplementary file 1 [file molecules-27-00393-s001.zip]

Archive with 1 entries (1 files):
- molecules-1530461-supplementary.pdf
